# Supplementary material for: The Density of Group I mGlu5 Receptors Is Reduced along the Neuronal Surface of Hippocampal Cells in a Mouse Model of Alzheimer’s Disease
Source: Int J Mol Sci. 2021 May 30;22(11):5867. doi: 10.3390/ijms22115867 (PMC8199018; doi:10.3390/ijms22115867)
Supplement: Supplementary file 1 [file ijms-22-05867-s001.zip]

Archive with 1 entries (1 files):
- ijms-1227956-s001.pdf
